# Supplementary material for: Extensive archaeobotanical data estimate carrying capacity, duration, and land use of the Late Bronze Age settlement site Březnice (Czech Republic)
Source: Sci Rep. 2022 Nov 25;12:20323. doi: 10.1038/s41598-022-24753-x (PMC9700714; doi:10.1038/s41598-022-24753-x)
Supplement: Supplementary file 1 — Supplementary Table 1. [file 41598_2022_24753_MOESM1_ESM.xlsx]

## Sheet: List1
Supplementary table 1: List of AMS radiocarbon dates calibrated in the OxCal v4.4 software (Bronk Ramsey 2021) using the IntCal20 atmospheric curve (Reimer et al. 2020).
site	feature no.	lab. code	sample	BP	±	cal BC (95.4 %)
Březnice	5/05	CRL-19_134	Hordeum vulgare, caryopsis	2875	21	1125-936
	6/07	CRL-19_135	Hordeum vulgare, caryopsis	2925	22	1214-1021
	1/07	UGAMS-8024	Pisum sativum, seed	2870	25	1125-931
	5/07	UGAMS-39133	Hordeum vulgare, caryopsis	2870	20	1121-936
	6/07	UGAMS-39131	Hordeum vulgare, caryopsis	2860	20	1115-932
	3/09	UGAMS-39132	Hordeum vulgare, caryopsis	2880	20	1186-985
	2/05	CRL-20_146	Hordeum vulgare, caryopsis	2972	23	1277-1113
	4/06	CRL-20_147	Cerealia, caryopsis	2409	17	541-405
	12/06	CRL-20_148	Fallopia convolvulus, seed	2895	17	1190-1010
	12/06	UGAMS-39134	uncarbonized stem from ceramic weight no. 4	3030	20	1386-1217
	1/19	CRL-20_149	Hordeum vulgare, caryopsis	2930	19	1213-1051
	2/19	CRL-20_150	Triticum dicoccum, caryopsis	2984	19	1276-1124
	5/19	CRL-20_151	charcoal	2819	17	1042-912
	8/19	CRL-20_152	Triticum dicoccum, caryopsis	2889	19	1190-1005
	47/19	CRL-20_153	Hordeum vulgare, caryopsis	2924	19	1212-1048
	6+7/19	CRL-20_154	Pisum sativum, seed	2920	24	1211-1019
	14/19	CRL-20_155	Hordeum vulgare, caryopsis	2880	17	1124-999
Hvožďany	Hvožďany 1	UGAMS-8027	caryopsis	2950	25	1257-1054
	Hvožďany 2	UGAMS-9885	caryopsis	2870	25	1125-931
Shaded dates were excluded from chronological modelling. The CRL-20_147 is considered to be contamination as it is significantly later than all Březnice site dates. The UGAMS-39134 comes from the same context as CRL-20_148, but these two dates are considerably inconsistent at the 5% level (χ2-Test fails at 5%: df=1, T=26.5, T(5%)=3.8). The UGAMS-39134 is earlier than all Březnice site dates.
Bronk Ramsey, C. OxCal 4.4.4 (2021). Available from: http://c14.arch.ox.ac.uk/oxcal
Reimer, P. J. et al. The IntCal20 Northern Hemisphere radiocarbon calibration curve (0–55 kcal BP). Radiocarbon 62, 725–757 (2020).
