# Supplementary material for: Extensive archaeobotanical data estimate carrying capacity, duration, and land use of the Late Bronze Age settlement site Březnice (Czech Republic)
Source: Sci Rep. 2022 Nov 25;12:20323. doi: 10.1038/s41598-022-24753-x (PMC9700714; doi:10.1038/s41598-022-24753-x)
Supplement: Supplementary file 2 — Supplementary Table 2. [file 41598_2022_24753_MOESM2_ESM.xlsx]

## Sheet: List1
Supplementary table 2: Březnice: list of present taxa and their potential habitats
	Agrostemma githago	Achillea millefolium	Anagalis arvensis	Alliaria petiolata	Alnus sp.	Alopecurus pratense	Alopecurus geniculatus	Alopecurus sp.	Asperula cynanchica	Artiplex sp.	Arenaria serpyllifolia	Avena fatua	Briza media	Bromus secalinus	Campanula cf. glomerata	Carex cf. contigua	Carex cf. hirta	Carex cf. vulpina	Carpinus	Clinopodium acinos	Corylus avellana	Crataegus sp.	Cuscuta europea	Dianthus cf. armeria	Echinochloa crus-galli	Euphorbia helioscopia	cf. Euphorbia palustris	Chelidinium majus	Phleum sp.	Potentilla sp.	Saponaria officinalis	Fallopia convolvulus	Festuca cf. ovina	Festuca cf. pratensis	Fumaria officinalis	Galeopsis augustifolia	Galium aparine	Galium aparine	Galium cf. palustre	Galium odoratum	Galium spurium	Galium sylvaticum	Galium cf. verum	Geranium cf. columbinum	Geranium cf. dissectum	Chelidinium majus	Chenopodium album	Chenopodium ficifolium	Chenopodium hybridum
rubble (settlement)			1	1			1			1		1		1			1						1		1	1		1				1			1		1	1			1				1	1	1	1	1
composts																																															1		1
manure areas										1
gardens																										1																				1
settlement surroundings				1																																												1
anthropically influenced sites										1						1															1
soil heaps
waste deposits										1																1
villages																																															1
walls																												1
trampled areas
roads																																														1
wet roads							1
by the roadside														1			1						1		1	1		1			1														1		1	1	1
wet depressions on roads							1
embankments											1			1																														1
ruderals			1	2			1			4	1	1		3		1	2						2		2	4		3			2	1			1		1	1			1			1	2	3	4	3	3
fallow											1	1		1						1					1	1						1			1	1					1			1			1
field	1		1								1	1		1																		1			1	1	1	1			1			1	1		1	1	1
flooded fields
perennial forage plants
gardens			1									1													1										1						1						1		1
field	1		2								2	3		2						1					2	1						2			3	2	1	1			3			2	1		3	1	2
field boundaries belts											1		1							1				1																			1
pastures											1									1													1			1							1
dry pastures		1											1		1									1									1											1
wet pastures		1				1
forest steppe															1
grasslands
xerothermic grasslands									1						1					1									1	1													1
mesophilic meadows		1																																1
meadows																1	1
dry meadows											1		1											1									1										1
drier intermittently wet meadows
dump meadows		1				1												1									1												1
wet meadows						1	1											1
wetlands							1	1									1																						1
disturbed steppe slopes											1
dry grassy and stony places																																											1
rock outcrops
rocky and sandy sites
rocks									1
sandbanks
ravines									1											1
dry grassy slopes									1				1																							1
dry warmer slopes
sunny slopes																				1
rocky slopes									1						1					1				1
grassland		4				3	2	1	5		4		4		4	1	2	2		6				4			1		1	1			3	1		2			2				5	1
riverbank shrubs																							1				1
woodland edge																					1	1															1	1
shrub																					1	1										1	1				1	1
shrubbery slopes															1							1																						1
glade																					1																			1
forest mantles																			1
alluvial and wetland shrubs
alluvial forest fringe																							1
woodlands																																	1
light pine forests															1
light deciduous forests																																										1
light forrest																					1
forest fringe																1								1									1
aluvial forest					1																						1												1
humid forest					1
humouse forest																																								1		1
wet humouse forest					1																							1												1
deciduous forest fringe				1																																						1
woodland				1	3										2	1					4	3	2	1			2	1				1	3				2	2	1	3		3		1
[truncated: 55 more columns]
